# Supplementary material for: Functional characterization of endocytic signals in the SynDIG/PRRT family members SynDIG1 and SynDIG4 in heterologous cells and neurons
Source: Front Cell Neurosci. 2025 Jan 23;18:1526034. doi: 10.3389/fncel.2024.1526034 (PMC11798926; doi:10.3389/fncel.2024.1526034)
Supplement: Supplementary file 1 [file Table_1.XLSX]

## Sheet: Plasmids
Construct	Vector	Experiments	Addgene #	Donor lab	Comment				ICC=immunocytochemistry
myc-IFITM3	pCMV	Co-ip	58461	Yount
myc-SynDIG1	pcDNA3.1	Co-ip/ICC
myc-SynDIG1D147-160	pcDNA3.1	Co-ip/ICC
myc-SynDIG1D161-176	pcDNA3.1	Co-ip/ICC
myc-SynDIG2	pcDNA3.1	Co-ip/ICC
myc-SynDIG2D117-134	pcDNA3.1	Co-ip/ICC
myc-SynDIG2D135-155	pcDNA3.1	Co-ip/ICC
SynDIG4-myc	pRK5	Co-ip
SynDIG4-AVPA-myc	pRK5	Co-ip
SynDIG4-AMPA-myc	pRK5	Co-ip
SynDIG4D171-89-myc	pRK5	Co-ip/ICC
m1a-3xHA	pCI-neo	Co-ip	198177	Bonifacino
m2-3xHA	pCI-neo	Co-ip	198178	Bonifacino
m3a-3xHA	pCI-neo	Co-ip	198179	Bonifacino
m4-3xHA	pCI-neo	Co-ip	198180	Bonifacino
m2-HA-WT ("m2-FLD")	pcDNA3	Co-ip	32752	Sorkin
m2-ALS	pcDNA3	Co-ip			Double point mutant of #32752
myc-SD1-Flag	pcDNA3.1	Surface ICC
myc-SD1D147-60-Flag	pcDNA3.1	Surface ICC
myc-SD1D161-76-Flag	pcDNA3.1	Surface ICC
SynDIG2-HA	pcDNA3.1	Surface ICC
SynDIG2D117-34-HA	pcDNA3.1	Surface ICC
SynDIG2D135-55-HA	pcDNA3.1	Surface ICC
Flag-SynDIG4-HA	pRK5	Surface ICC
Flag-SynDIG4-AVPA-HA	pRK5	Surface ICC
Flag-SynDIG4-AMPA-HA	pRK5	Surface ICC
HA-GluA1 (flip)	pRK5	Surface ICC		Stern-Bach
HA-GluA2	pRK5	Surface ICC		Stern-Bach
HA-GluK2	pRK5	Surface ICC		Stern-Bach

## Sheet: Primers
Construct	Template	Mutagenic primers
m2-ALS	m2-HA-WT	mu2FLD-ALSFor: aagtgttctggagagtgtgaac
		mu2FLD-ALSRev:agggcgagttcattccgacgatac
SynDIG4-AVPA-myc	SynDIG4-myc	AVPAFor: ccggcgtatccggtgggcACGCCCTACGCAAGCGGG
		AVPARev: gacagcagcggtgcacggCTGCAGCTGCAGCGGGTAG
SynDIG4-AMPA-myc	SynDIG4-myc	AMPAFor: cccgccGCTGTGCTGACCACCATCTGCTGC
		AMPARev: catggcGTCATGCGGCGGGCGCCT
myc-SD1-Flag	myc-SD1	SD1linkF: caaggacgacgatgacaagtgagaattctgcagatatccagcacag
		SD1linkR: tagtctcctccgcttccgcccaggtggttgtttttggagaggtagg
N.B. Deletion primers made using the NEBBaseChanger and matched the sequence of the template.
